# Supplementary material for: Rootless tephra stratigraphy and emplacement processes
Source: Bull Volcanol. 2017 Jan 10;79(1):11. doi: 10.1007/s00445-016-1086-4 (PMC7115078; doi:10.1007/s00445-016-1086-4)
Supplement: Supplementary file 1 — (XLSX 1.19 mb) [file 445_2016_1086_MOESM1_ESM.xlsx]

## Sheet: Summary
Unit Designation	Unit	Modal	Thickness	Sample	Mode	Mode	Mean	Mean	Sorting	%	%
	Name	Thickness (cm)	Range (cm)	Number(s)	(mm)	(phi)	(mm)	(phi)	(phi)	Mud	Lithics
Unit 4	4.3.2	160	140-170	N/A
	4.3.1	32	30-35	R-08-15*
	4.2.2	40	30-50	N/A
	4.2.1	10	8-12	R-12-25	8	-3	9.76628	-3.28781	1.19096		0.895637
	4.1.2	32	30-35	N/A
	4.1.1	11	8-13	R-12-24	16	-4	8.40099	-3.07056	1.66969	4.12108	1.8492
Unit 3	3.11.2	18	18-20	R-12-22	32	-5	28.4828	-4.83202	2.24529		1.30953
	3.11.1	5	5-6	R-12-21	8	-3	9.91231	-3.30922	1.4294	3.77203	0
	S9	10	7-11	R-12-20	<0.062	<4.0	0.121809	3.0373	0.832755	90.6076	0
	3.10.2	25	23-30	R-07-24B, R-14-01*	128	-7	55.2298	-5.78737	2.12573	1.35995	0.135265
	3.10.1	6	5-7	R-12-19	16	-4	9.98756	-3.32013	1.55624	8.11366	0
	3.9.2	16	13-22	R-07-24A and R-12-18	256	-8	54.3284	-5.76363	2.43999	2.9034	6.53059
	3.9.1	6	6-7	R-08-19 and R-12-17	8	-3	6.91591	-2.78992	1.92562	15.5048	0.32367
	3.8.2	16	15-21	R-12-16	128	-7	49.7974	-5.638	2.36894	1.90667	0.0932124
	3.8.1	5	4-6	R-12-15	4	-2	6.67763	-2.73934	1.67427	2.49713	0
	3.7.2	16	15-19	R-12-14	32	-5	15.6482	-3.96792	2.14374	1.94277	0.0174823
	3.7.1	5	5-6	R-12-13	8	-3	6.36734	-2.67069	1.43387	3.56526	0
	3.6.2	16	16-24	R-12-12	64	-6	18.2586	-4.1905	2.16023	3.19692	0.488574
	3.6.1	6	6-8	R-08-16 and R-12-11	8	-3	5.66465	-2.50199	1.60205	6.10645	0
	3.5.2	75	70-80	R-07-25 and R-12-10	64	-6	43.648	-5.44784	2.10832		0.746744
	3.5.1	10	8-13	R-07-22	16	-4	10.2604	-3.35902	1.64798	1.9411	0
	S8	8	7-9	R-07-21	8	-3	3.7358	-1.90142	2.35315	5.39554	0
	3.4.2	23	20-23	R-12-06, R-14-02*	32	-5	18.4956	-4.20911	2.41693	2.8949	7.73613
	3.4.1	8	7-12	R-12-05	4	-2	5.82804	-2.54301	1.32695	3.90052	0
	3.3.2	30	25-35	R-12-04	32	-5	21.3918	-4.41898	1.97056	1.04112	5.04966
	3.3.1	7	6-8	R-12-03	4	-2	7.2876	-2.86544	1.66134	4.15793	0
	3.2.2	13	12-20	R-12-09	32	-5	28.6449	-4.8402	2.05591	2.51494	0.343192
	3.2.1	5	5-6	R-12-08, R-14-03*	4	-2	6.54828	-2.71112	1.59684	3.96035	0
	3.1.2	20	16-25	R-12-07	128	-7	34.016	-5.08814	2.25313	3.00129	0
	3.1.1	5	5-8	R-12-01	8	-3	7.5836	-2.92288	1.71828	8.00683	0
Unit 2	2.5.2	95	90-95	R-07-12 and R-12-23	128	-7	115.121	-6.847	1.84261	0.977838	4.90137
	2.5.1	5	5-7	R-07-11	8	-3	8.76497	-3.13175	1.69452	3.47039	0.436558
	2.4.2	70	60-70	R-07-09	128	-7	71.2376	-6.15457	1.96229	0.452399	1.16259
	2.4.1	5	5-8	R-07-10	8	-3	7.16563	-2.84109	1.74352	4.84851	0
	S7	7	5-8	R-07-08*	8	-3	6.93391	-2.79367	2.10168	9.48774	0
	2.3.2	30	30-40	R-07-07	128	-7	43.4072	-5.43986	2.03799	0.388912	0
	2.3.1	5	5-12	R-07-06	8	-3	8.17467	-3.03116	1.56038	0.862734	0
	2.2.2	120	120-130	R-07-05	128	-7	86.3437	-6.43202	1.82426	0.645701	6.73263
	2.2.1	10	9-14	R-07-04	8	-3	8.26822	-3.04758	1.29402	0.749944	0
	2.1.2	155	130-160	R-07-03	128	-7	123.327	-6.94634	1.24402	0.471081	0
	2.1.1	13	13-18	R-07-02 and R-12-26	8	-3	8.42409	-3.07452	1.82083	1.50962	0.294572
Unit 1	S6	10	10-12	R-07-01	16	-4	6.37969	-2.67349	2.55427	10.0117	0
	1.9.2	23	21-29	R-08-18	16	-4	17.4535	-4.12544	1.99168	0.61052
	1.9.1	6	5-7	R-12-27	4	-2	6.56149	-2.71402	1.40629	0.560671	0
	1.8.2	9	8-10	R-12-29	4	-2	13.8305	-3.78978	1.9875	0.39471	1.30046
	1.8.1	5	4-6	R-12-28	4	-2	6.36707	-2.67063	1.06697	0.325215	0.340021
	1.7.2	7	6-9	R-12-31	4	-2	12.0149	-3.58675	1.59127	0.61898	0.577447
	1.7.1	7	5-8	R-12-30	4	-2	6.15684	-2.62219	1.11643	0.332716	0
	1.6.2	15	13-17	R-12-32	4	-2	11.8292	-3.56429	2.11275	0.44123	3.93072
	1.6.1	7	6-8	R-12-35	4	-2	6.09926	-2.60864	1.15157	0.199353	0
	1.5.2	17	16-19	R-12-33	4	-2	14.4457	-3.85256	1.90022	0.288043	5.1841
	1.5.1.2	6	5-7	R-12-34	4	-2	4.19409	-2.06836	1.61081	0.656131	0.883174
	S5	3	2-3	R-12-36	4	-2	4.16163	-2.05715	1.14348	1.10275	0
	1.5.1.1	3	3-4	R-12-37	2	-1	2.44599	-1.29042	1.52161	11.206	0
	1.4.2	8	8-9	R-12-38	4	-2	5.01616	-2.32658	1.05339	0.605015	0
	1.4.1	3	3	R-07-18 and R-12-39	4	-2	3.65603	-1.87028	1.086	1.09841	0
	S4	1	1	R-12-40	4	-2	2.90886	-1.54045	1.33823	6.23968	0
	1.3.2.2	2	2-3	R-12-41	4	-2	6.46748	-2.6932	1.87104	4.86981	3.38125
	1.3.2.1	6	6-8	R-12-42*	4	-2	3.13412	-1.64806	1.76328	16.3462	0
	S3	11	7-13	R-12-43	<0.62	<4.00	0.426374	1.22981	2.12238	60.1461	0
	1.3.1.2	2	2-4	R-12-45	4	-2	3.58023	-1.84005	2.1719	9.97673	0
	1.3.1.1	3	3-4	R-12-46	4	-2	5.00495	-2.32335	1.27481	1.09556	0.421333
	1.2.2	5	4-8	R-12-47	4	-2	9.3792	-3.22947	1.51424	0.879905	0.600022
	1.2.1	4	3-5	R-12-48	4	-2	5.65838	-2.50039	1.25644	0.693761	0
	S2	9	6-13	R-07-16 and R-12-49	2	-1	1.10409	-0.142853	2.36011	26.2938	0
	1.1.2	19	18-25	R-12-50	32	-5	24.6283	-4.62224	1.80277	2.60686	6.20194
	1.1.1	5	4-5	R-12-51	4	-2	6.89698	-2.78596	1.46659	2.3835	1.962
	S1	5	5-6	R-07-19 and R-12-52	4	-2	2.21925	-1.15007	1.91509	9.0716	0.78603
BASE OF STRATIGRAPHY				*Componentry Only

## Sheet: S1
Sample ID	R-12-52	ANALYSIS GRAPHS							Sample ID	R-12-52	ANALYSIS SUMMARY: -8 to 4.5 φ							Sample ID	R-12-52	ANALYSIS DETAILS: -8 to -3 φ							Sample ID	R-12-52	ANALYSIS DETAILS: -4 to 4.5 φ
Unit	S1								Unit	S1								Unit	S1	See Supplemental A for explanation of calculations							Unit	S1	See Supplemental B for explanation of calculations
													Mud (g)	150.033
									Largest	Mass	% of		% Mud	9.0716				Sieve	Field	Field	Lab	Lab	Lab : Field Correction					Total Dry Mass (<8 mm) (g)	1442.33			C2 = Initial Dry Mass	406.27
									Clasts	(g)	Total Mass							Size	(g)	Normalized	(g)	Normalized	(Using normalized values)					C1 = <8 mm Dry Retained (g)	408.33			C2 Moisture, Loss, and
									1	11	0.665102		1Statistic	(φ)	(mm)	(μm)		(mm)		(Field / Total)		(Lab / Total)	16 : 8	2.3441								Split Correction	3.55017
									2	9	0.544175		Mode	-2	4	4000		32	0	0	0	0	16 : 16	2.00253
									3	5	0.302319		Mean	-1.08412	2.12008	2120.08		16	25	0.126904	50.33	0.254128	8 : 8	0.854284			Sieve	Sieve	Bin Mass	Total	Basalt	Mud Clot
									4	3	0.181392		Sorting	1.99801	0.0039945	3.9945		8	172	0.873096	147.72	0.745872	<8 : <8	#DIV/0!			Size	Size	(from sub-	Mass	Volume	Volume
									5	3	0.181392							<8.00	0	0	0	0					(φ)	(mm)	sample C2)	(g)	(%)	(%)
																Rebinned		Total	197	1	198.05	1					-4	16	0	0
									Sieve	Sieve	Total	Total	2Basalt	2Mud Clot	Basalt	Mud Clot											-3.5	13.4	0	0
									Size	Size	Mass	Mass	Mass	Mass	Mass	Mass			<8mm Retained (g)	197			Lab Normalized (16 : 8)	0.340712			-3	8	4.77	16.9343	100	0
									(φ)	(mm)	(g)	(%)	(%)	(%)	(%)	(%)			<8 mm Split Correction	1			Field Normalized (16 : 8)	0.145349			-2.5	5.66	45.82	162.669	100	0
									-8	256	0	0	0	0	0	0											-2	4	50.3	178.574	100	0
									-7	128	0	0	0	0	0	0											-1.5	2.83	43.85	155.675	100	0
									-6	64	0	0	0	0	0	0					Sieve	Wet Mass	Corrected	Total Dry			-1	2	46.64	165.58	100	0
									-5	32	0	0	0	0	0	0			Obtaining Sub-Sample A:		Size	(g)	Mass	Mass			-0.5	1.41	44.36	157.486	100	0
									-4	16	41.6753	2.51985	2.51985	0	2.51985	0			<8 mm Total (g)	1803	(mm)		(g)	(g)			<-0.5	<1.41	170.02	603.6
									-3	8	197.841	11.9622	11.9622	0	11.9622	0			<8 mm Retained (g)	2000	>512.00	0		0				Total	405.76	1440.52
									-2.5	5.66	162.669	9.83559	9.83559	0					Split Correction	0.9015	256	0		0				% Retained of C2	99.8745
									-2	4	178.574	10.7972	10.7972	0	20.6328	0			Processing Sub-Sample A:		128	0		0				D1 Retained	88.39
									-1.5	2.83	155.675	9.41271	9.41271	0					Dried Sub-Sample A (g)	1664.91	64	0		0				D2 Retained	81.57
									-1	2	165.58	10.0116	10.0116	0	19.4243	0			Dry : Wet Ratio (B / A)	0.832455	32	0		0				D1 Split Correction	6.82883
									-0.5	1.41	157.486	9.52219	9.52219	0					Extra 8 mm Dried Mass (g)	64.99	16	25	50.0632	41.6753
									0	1	124.148	7.50647	7.29529	0.21118	16.8175	0.21118			Obtaining Sub-Sample B:		8	172	146.937	180.907			Sieve	Sieve	Bin Mass	Total	Basalt	Mud Clot
									0.5	0.7	103.935	6.2843	6.1075	0.176796					Total Dry Mass (<8 mm) (g)	1442.33	<8.00	1803		1442.33			Size	Size	(from sub-	Mass	Volume	Volume
									1	0.5	70.2686	4.24871	4.00402	0.24469	10.1115	0.421486			C1 = <8 mm Dry Retained (g)	408.33	Total	2000		1664.91			(phi)	(mm)	sample D1)	(g)	(%)	(%)
									1.5	0.354	59.0011	3.56743	3.1362	0.431228													0	1	18.18	124.148	95	5
									2	0.25	50.9431	3.08021	2.603	0.477216	5.7392	0.908444											0.5	0.7	15.22	103.935	95	5
									2.5	0.177	40.2901	2.43609	1.57167	0.86442													1	0.5	10.29	70.2686	90	10
									3	0.125	29.4322	1.77959	1.30214	0.47745	2.87381	1.34187											1.5	0.354	8.64	59.0011	80	20
		Basalt							3.5	0.088	22.4668	1.35843	0.228308	1.13012													2	0.25	7.46	50.9431	75	25
		Lacustrine Sediment (i.e., "mud")							4	0.062	25.1984	1.52359	0.256066	1.26753	0.484374	2.39765											2.5	0.177	5.9	40.2901	50	50
									4.5	0.044	27.7933	1.68049	0.146768	1.53372													3	0.125	4.31	29.4322	60	40
									<4.5	<0.04	40.9047	2.47325	0.216005	2.25725	0.362773	3.79097											3.5	0.088	3.29	22.4668	10	90
										TOTAL	1653.88	100															4	0.062	3.69	25.1984	10	90
										% Retained of Field Total	99.3375																4.5	0.044	4.07	27.7933	5	95
																											<4.5	<0.04	5.99	40.9047	5	95
									1Statistics have been calculated for the entire sample using GRANISTAT.						-3 φ Field	180.907												Total	87.04	594.381
									Mean and sorting values are calculated using the Folk and Ward method.						-3 φ Lab	16.9343												% Retained of D1	98.4727
															Total -3 φ	197.841
													0.55
									Graph1 reference:	<4.0

## Sheet: 1.1.1
Sample ID	R-12-51	ANALYSIS GRAPHS							Sample ID	R-12-51	ANALYSIS SUMMARY: -8 to 4.5 φ							Sample ID	R-12-51	ANALYSIS DETAILS: -8 to -3 φ							Sample ID	R-12-51	ANALYSIS DETAILS: -4 to 4.5 φ
Unit	1.1.1								Unit	1.1.1								Unit	1.1.1	See Supplemental A for explanation of calculations							Unit	1.1.1	See Supplemental B for explanation of calculations
													Mud (g)	72.8901
									Largest	Mass	% of		% Mud	2.3835				Sieve	Field	Field	Lab	Lab	Lab : Field Correction					Total Dry Mass (<8 mm) (g)	1682.15			C2 = Initial Dry Mass	186.95
									Clasts	(g)	Total Mass							Size	(g)	Normalized	(g)	Normalized	(Using normalized values)					C1 = <8 mm Dry Retained (g)	187.96			C2 Moisture, Loss, and
									1	18	0.588599		1Statistic	(φ)	(mm)	(μm)		(mm)		(Field / Total)		(Lab / Total)	16 : 8	1.71378								Split Correction	8.99784
									2	16	0.523199		Mode	-2	4	4000		32	0	0	0	0	16 : 16	1.37169
									3	16	0.523199		Mean	-2.82272	7.07495	7074.95		16	406	0.349398	562.6	0.479265	8 : 8	0.800388			Sieve	Sieve	Bin Mass	Total	Basalt	Mud Clot
									4	16	0.523199		Sorting	1.46731	0.00276506	2.76506		8	756	0.650602	611.28	0.520735	<8 : <8	#DIV/0!			Size	Size	(from sub-	Mass	Volume	Volume
									5	14	0.457799							<8.00	0	0	0	0					(φ)	(mm)	sample C2)	(g)	(%)	(%)
																Rebinned		Total	1162	1	1173.88	1					-4	16	0	0
									Sieve	Sieve	Total	Total	2Basalt	2Mud Clot	Basalt	Mud Clot											-3.5	13.4	0	0
									Size	Size	Mass	Mass	Mass	Mass	Mass	Mass			<8mm Retained (g)	1162			Lab Normalized (16 : 8)	0.920364			-3	8	1.25	11.2473	100	0
									(φ)	(mm)	(g)	(%)	(%)	(%)	(%)	(%)			<8 mm Split Correction	1			Field Normalized (16 : 8)	0.537037			-2.5	5.66	65.51	589.449	100	0
									-8	256	0	0	0	0	0	0											-2	4	35.14	316.184	100	0
									-7	128	0	0	0	0	0	0											-1.5	2.83	26.38	237.363	100	0
									-6	64	0	0	0	0	0	0					Sieve	Wet Mass	Corrected	Total Dry			-1	2	15.33	137.937	100	0
									-5	32	0	0	0	0	0	0			Obtaining Sub-Sample A:		Size	(g)	Mass	Mass			-0.5	1.41	9.78	87.9989	95	5
									-4	16	522.323	17.0799	17.0799	0	17.0799	0			<8 mm Total (g)	2109	(mm)		(g)	(g)			<-0.5	<1.41	33.24	299.088
									-3	8	874.652	28.601	28.601	0	28.601	0			<8 mm Retained (g)	1010	>512.00	0		0				Total	186.63	1679.27
									-2.5	5.66	589.449	19.2749	19.2749	0					Split Correction	2.08812	256	0		0				% Retained of C2	99.8288
									-2	4	316.184	10.3392	10.3392	0	29.6141	0			Processing Sub-Sample A:		128	0		0				D1 Retained	15.64
									-1.5	2.83	237.363	7.76176	7.76176	0					Dried Sub-Sample A (g)	947.28	64	0		0				D2 Retained	17.56
									-1	2	137.937	4.51053	4.51053	0	12.2723	0			Dry : Wet Ratio (B / A)	0.937901	32	0		0				D1 Split Correction	19.1233
									-0.5	1.41	87.9989	2.87756	2.7966	0.0809543					Extra 8 mm Dried Mass (g)	141.7	16	406	556.906	522.323
									0	1	54.3102	1.77594	1.72598	0.0499625	4.52258	0.130917			Obtaining Sub-Sample B:		8	756	605.094	863.404			Sieve	Sieve	Bin Mass	Total	Basalt	Mud Clot
									0.5	0.7	42.6449	1.39449	1.35526	0.0392311					Total Dry Mass (<8 mm) (g)	1682.15	<8.00	2109		1682.15			Size	Size	(from sub-	Mass	Volume	Volume
									1	0.5	28.6849	0.937996	0.883975	0.0540207	2.23923	0.0932518			C1 = <8 mm Dry Retained (g)	187.96	Total	3271		3067.87			(phi)	(mm)	sample D1)	(g)	(%)	(%)
									1.5	0.354	25.2427	0.825436	0.777898	0.0475382													0	1	2.84	54.3102	95	5
									2	0.25	22.7567	0.744143	0.678307	0.0658357	1.45621	0.113374											0.5	0.7	2.23	42.6449	95	5
									2.5	0.177	17.7847	0.581557	0.491457	0.0901004													1	0.5	1.5	28.6849	90	10
									3	0.125	19.3145	0.631584	0.511108	0.120475	1.00256	0.210576											1.5	0.354	1.32	25.2427	90	10
		Basalt							3.5	0.088	17.0197	0.556544	0.332817	0.223727													2	0.25	1.19	22.7567	85	15
		Lacustrine Sediment (i.e., "mud")							4	0.062	16.0636	0.525278	0.314119	0.211158	0.646936	0.434885											2.5	0.177	0.93	17.7847	75	25
									4.5	0.044	16.446	0.537784	0.0903839	0.4474													3	0.125	1.01	19.3145	70	30
									<4.5	<0.04	31.9359	1.0443	0.0912054	0.953096	0.181589	1.4005											3.5	0.088	0.89	17.0197	45	55
										TOTAL	3058.11	100															4	0.062	0.84	16.0636	45	55
										% Retained of Field Total	99.6817																4.5	0.044	0.86	16.446	10	90
																											<4.5	<0.04	1.67	31.9359	5	95
									1Statistics have been calculated for the entire sample using GRANISTAT.						-3 φ Field	863.404												Total	15.28	292.204
									Mean and sorting values are calculated using the Folk and Ward method.						-3 φ Lab	11.2473												% Retained of D1	97.6982
															Total -3 φ	874.652
									Graph1 reference:				0.55
										<4.0

## Sheet: 1.1.2
Sample ID	R-12-50	ANALYSIS GRAPHS							Sample ID	R-12-50	ANALYSIS SUMMARY: -8 to 4.5 φ							Sample ID	R-12-50	ANALYSIS DETAILS: -8 to -3 φ							Sample ID	R-12-50	ANALYSIS DETAILS: -4 to 4.5 φ
Unit	1.1.2								Unit	1.1.2								Unit	1.1.2	See Supplemental A for explanation of calculations							Unit	1.1.2	See Supplemental B for explanation of calculations
													Mud (g)	1030.23
									Largest	Mass	% of		% Mud	2.60686				Sieve	Field	Field	Lab	Lab	Lab : Field Correction					Total Dry Mass (<8 mm) (g)	7357.91			C2 = Initial Dry Mass	249.07
									Clasts	(g)	Total Mass							Size	(g)	Normalized	(g)	Normalized	(Using normalized values)					C1 = <8 mm Dry Retained (g)	250.31			C2 Moisture, Loss, and
									1	1417	3.58554		1Statistic	(φ)	(mm)	(μm)		(mm)		(Field / Total)		(Lab / Total)	16 : 8	1.5076								Split Correction	29.5415
									2	1337	3.38311		Mode	-5	32	32000		32	0	0	0	0	16 : 16	1.1648
									3	989	2.50254		Mean	-4.60957	24.4128	24412.8		16	1417	0.579787	1651.25	0.675336	8 : 8	0.772619			Sieve	Sieve	Bin Mass	Total	Basalt	Mud Clot
									4	854	2.16094		Sorting	1.83488	0.00356742	3.56742		8	1027	0.420213	793.83	0.324664	<8 : <8	#DIV/0!			Size	Size	(from sub-	Mass	Volume	Volume
									5	778	1.96863							<8.00	0	0	0	0					(φ)	(mm)	sample C2)	(g)	(%)	(%)
																Rebinned		Total	2444	1	2445.08	1					-4	16	0	0
									Sieve	Sieve	Total	Total	2Basalt	2Mud Clot	Basalt	Mud Clot											-3.5	13.4	0	0
									Size	Size	Mass	Mass	Mass	Mass	Mass	Mass			<8mm Retained (g)	2444			Lab Normalized (16 : 8)	2.08011			-3	8	6.89	203.541	100	0
									(φ)	(mm)	(g)	(%)	(%)	(%)	(%)	(%)			<8 mm Split Correction	1			Field Normalized (16 : 8)	1.37975			-2.5	5.66	54.56	1611.79	100	0
									-8	256	0	0	0	0	0	0											-2	4	37.04	1094.22	100	0
									-7	128	0	0	0	0	0	0											-1.5	2.83	27.24	804.711	95	5
									-6	64	7604.11	19.2412	19.2412	0	19.2412	0					Sieve	Wet Mass	Corrected	Total Dry			-1	2	21.17	625.394	95	5
									-5	32	10643.4	26.9317	26.9317	0	26.9317	0			Obtaining Sub-Sample A:		Size	(g)	Mass	Mass			-0.5	1.41	16.51	487.731	95	5
									-4	16	8112.72	20.5282	20.5282	0	20.5282	0			<8 mm Total (g)	8926	(mm)		(g)	(g)			<-0.5	<1.41	85.21	2517.23
									-3	8	6062.07	15.3393	15.3393	0	15.3393	0			<8 mm Retained (g)	1226	>512.00	0		0				Total	248.62	7344.61
									-2.5	5.66	1611.79	4.07842	4.07842	0					Split Correction	7.28059	256	0		0				% Retained of C2	99.8193
									-2	4	1094.22	2.76878	2.76878	0	6.8472	0			Processing Sub-Sample A:		128	0		0				D1 Retained	41.69
									-1.5	2.83	804.711	2.03622	1.97893	0.0572849					Dried Sub-Sample A (g)	1130.84	64	8244		7604.11				D2 Retained	43.46
									-1	2	625.394	1.58248	1.53796	0.0445199	3.51689	0.101805			Dry : Wet Ratio (B / A)	0.922382	32	11539		10643.4				D1 Split Correction	60.3798
									-0.5	1.41	487.731	1.23414	1.19942	0.0347201					Extra 8 mm Dried Mass (g)	120.22	16	7551	8795.4	8112.72
									0	1	376.166	0.95184	0.925062	0.0267781	2.12448	0.0614982			Obtaining Sub-Sample B:		8	6647	5402.6	5858.53			Sieve	Sieve	Bin Mass	Total	Basalt	Mud Clot
									0.5	0.7	357.448	0.904478	0.852387	0.0520903					Total Dry Mass (<8 mm) (g)	7357.91	<8.00	8926		7357.91			Size	Size	(from sub-	Mass	Volume	Volume
									1	0.5	257.822	0.652385	0.614813	0.0375719	1.4672	0.0896622			C1 = <8 mm Dry Retained (g)	250.31	Total	42907		39576.6			(phi)	(mm)	sample D1)	(g)	(%)	(%)
									1.5	0.354	245.746	0.621828	0.546662	0.0751661													0	1	6.23	376.166	95	5
									2	0.25	220.386	0.557659	0.35978	0.197879	0.906442	0.273045											0.5	0.7	5.92	357.448	90	10
									2.5	0.177	175.101	0.443072	0.194046	0.249026													1	0.5	4.27	257.822	90	10
									3	0.125	145.515	0.368208	0.0894432	0.278765	0.283489	0.52779											1.5	0.354	4.07	245.746	80	20
		Basalt							3.5	0.088	111.099	0.281121	0.0472473	0.233874													2	0.25	3.65	220.386	50	50
		Lacustrine Sediment (i.e., "mud")							4	0.062	149.742	0.378903	0.0636811	0.315222	0.110928	0.549096											2.5	0.177	2.9	175.101	30	70
									4.5	0.044	182.347	0.461406	0.0402974	0.421108													3	0.125	2.41	145.515	15	85
									<4.5	<0.04	252.387	0.638634	0.0557759	0.582859	0.0960734	1.00397											3.5	0.088	1.84	111.099	10	90
										TOTAL	39519.9	100															4	0.062	2.48	149.742	10	90
										% Retained of Field Total	99.8566																4.5	0.044	3.02	182.347	5	95
																											<4.5	<0.04	4.18	252.387	5	95
									1Statistics have been calculated for the entire sample using GRANISTAT.						-3 φ Field	5858.53												Total	40.97	2473.76
									Mean and sorting values are calculated using the Folk and Ward method.						-3 φ Lab	203.541												% Retained of D1	98.273
															Total -3 φ	6062.07
													0.55
									Graph1 reference:	<4.0

## Sheet: S2
Sample ID	R-12-49	ANALYSIS GRAPHS							Sample ID	R-12-49	ANALYSIS SUMMARY: -8 to 4.5 φ							Sample ID	R-12-49	ANALYSIS DETAILS: -8 to -3 φ							Sample ID	R-12-49	ANALYSIS DETAILS: -4 to 4.5 φ
Unit	S2								Unit	S2								Unit	S2	See Supplemental A for explanation of calculations							Unit	S2	See Supplemental B for explanation of calculations
													Mud (g)	217.081
									Largest	Mass	% of		% Mud	26.2938				Sieve	Field	Field	Lab	Lab	Lab : Field Correction					Total Dry Mass (<8 mm) (g)	759.68			C2 = Initial Dry Mass	366.23
									Clasts	(g)	Total Mass							Size	(g)	Normalized	(g)	Normalized	(Using normalized values)					C1 = <8 mm Dry Retained (g)	368			C2 Moisture, Loss, and
									1	0.61	0.0738858		1Statistic	(φ)	(mm)	(μm)		(mm)		(Field / Total)		(Lab / Total)	16 : 8	#DIV/0!								Split Correction	2.07432
									2	0.59	0.0714634		Mode	-1	2	2000		32		#DIV/0!		#DIV/0!	16 : 16	#DIV/0!
									3	0.53	0.0641959		Mean	0.0887521	0.940336	940.336		16		#DIV/0!		#DIV/0!	8 : 8	#DIV/0!			Sieve	Sieve	Bin Mass	Total	Basalt	Mud Clot
									4	0.39	0.0472385		Sorting	2.46845	0.0055345	5.5345		8		#DIV/0!		#DIV/0!	<8 : <8	#DIV/0!			Size	Size	(from sub-	Mass	Volume	Volume
									5	0.32	0.0387598							<8.00		#DIV/0!	#DIV/0!	#DIV/0!					(φ)	(mm)	sample C2)	(g)	(%)	(%)
																Rebinned		Total	0	#DIV/0!	#DIV/0!	#DIV/0!					-4	16	0	0
									Sieve	Sieve	Total	Total	2Basalt	2Mud Clot	Basalt	Mud Clot											-3.5	13.4	0	0
									Size	Size	Mass	Mass	Mass	Mass	Mass	Mass			<8mm Retained (g)				Lab Normalized (16 : 8)	#DIV/0!			-3	8	1.56	3.23595	100	0
									(φ)	(mm)	(g)	(%)	(%)	(%)	(%)	(%)			<8 mm Split Correction	#DIV/0!			Field Normalized (16 : 8)	#DIV/0!			-2.5	5.66	20.22	41.9428	100	0
									-8	256	0	0	0	0	0	0											-2	4	35.22	73.0577	100	0
									-7	128	0	0	0	0	0	0											-1.5	2.83	36.07	74.8209	100	0
									-6	64	0	0	0	0	0	0					Sieve	Wet Mass	Corrected	Total Dry			-1	2	33.76	70.0292	95	5
									-5	32	0	0	0	0	0	0			Obtaining Sub-Sample A:		Size	(g)	Mass	Mass			-0.5	1.41	29.54	61.2756	95	5
									-4	16	0	0	0	0	0	0			<8 mm Total (g)	0	(mm)		(g)	(g)			<-0.5	<1.41	209.3	434.156
									-3	8	74.5959	9.03538	9.03538	0	9.03538	0			<8 mm Retained (g)	831.04	>512.00	0		0				Total	365.67	758.518
									-2.5	5.66	41.9428	5.0803	5.0803	0					Split Correction	#DIV/0!	256	0		0				% Retained of C2	99.8471
									-2	4	73.0577	8.84907	8.84907	0	13.9294	0			Processing Sub-Sample A:		128	0		0				D1 Retained	97.37
									-1.5	2.83	74.8209	9.06263	9.06263	0					Dried Sub-Sample A (g)	831.04	64	0		0				D2 Retained	111.87
									-1	2	70.0292	8.48224	8.24361	0.238631	17.3062	0.238631			Dry : Wet Ratio (B / A)	1	32	0		0				D1 Split Correction	4.45883
									-0.5	1.41	61.2756	7.42196	7.21316	0.208802					Extra 8 mm Dried Mass (g)	71.36	16	0	0	0
									0	1	52.7034	6.38366	6.01601	0.367645	13.2292	0.576447			Obtaining Sub-Sample B:		8	0	0	71.36			Sieve	Sieve	Bin Mass	Total	Basalt	Mud Clot
									0.5	0.7	52.0791	6.30805	5.94476	0.363291					Total Dry Mass (<8 mm) (g)	759.68	<8.00	0		759.68			Size	Size	(from sub-	Mass	Volume	Volume
									1	0.5	46.0151	5.57355	5.08045	0.493102	11.0252	0.856393			C1 = <8 mm Dry Retained (g)	368	Total	0		831.04			(phi)	(mm)	sample D1)	(g)	(%)	(%)
									1.5	0.354	44.0086	5.33052	2.92083	2.40969													0	1	11.82	52.7034	90	10
									2	0.25	40.9321	4.95787	2.71664	2.24123	5.63747	4.65091											0.5	0.7	11.68	52.0791	90	10
									2.5	0.177	32.1036	3.88852	1.21516	2.67336													1	0.5	10.32	46.0151	85	15
									3	0.125	22.5171	2.72737	0.852302	1.87507	2.06747	4.54843											1.5	0.354	9.87	44.0086	40	60
		Basalt							3.5	0.088	59.7483	7.23697	0.63205	6.60492													2	0.25	9.18	40.9321	40	60
		Lacustrine Sediment (i.e., "mud")							4	0.062	44.2316	5.35752	0.467906	4.88962	1.09996	11.4945											2.5	0.177	7.2	32.1036	20	80
									4.5	0.044	30.32	3.67249	0.320742	3.35175													3	0.125	5.05	22.5171	20	80
									<4.5	<0.04	5.21683	0.631885	0.0551865	0.576699	0.375928	3.92845											3.5	0.088	13.4	59.7483	5	95
										TOTAL	825.598	100															4	0.062	9.92	44.2316	5	95
										% Retained of Field Total	99.3451																4.5	0.044	6.8	30.32	5	95
																											<4.5	<0.04	1.17	5.21683	5	95
									1Statistics have been calculated for the entire sample using GRANISTAT.						-3 φ Field	71.36												Total	96.41	429.876
									Mean and sorting values are calculated using the Folk and Ward method.						-3 φ Lab	3.23595												% Retained of D1	99.0141
															Total -3 φ	74.5959
													0.55
									Graph1 reference:	<4.0

## Sheet: 1.2.1
Sample ID	R-12-48	ANALYSIS GRAPHS							Sample ID	R-12-48	ANALYSIS SUMMARY: -8 to 4.5 φ							Sample ID	R-12-48	ANALYSIS DETAILS: -8 to -3 φ							Sample ID	R-12-48	ANALYSIS DETAILS: -4 to 4.5 φ
Unit	1.2.1								Unit	1.2.1								Unit	1.2.1	See Supplemental A for explanation of calculations							Unit	1.2.1	See Supplemental B for explanation of calculations
													Mud (g)	15.692
									Largest	Mass	% of		% Mud	0.693761				Sieve	Field	Field	Lab	Lab	Lab : Field Correction					Total Dry Mass (<8 mm) (g)	1600.07			C2 = Initial Dry Mass	179.56
									Clasts	(g)	Total Mass							Size	(g)	Normalized	(g)	Normalized	(Using normalized values)					C1 = <8 mm Dry Retained (g)	186.13			C2 Moisture, Loss, and
									1	16	0.70738		1Statistic	(φ)	(mm)	(μm)		(mm)		(Field / Total)		(Lab / Total)	16 : 8	2.54404								Split Correction	8.91108
									2	14	0.618958		Mode	-2	4	4000		32	0	0	0	0	16 : 16	1.90991
									3	12	0.530535		Mean	-2.54547	5.83796	5837.96		16	123	0.215035	235.35	0.410697	8 : 8	0.750738			Sieve	Sieve	Bin Mass	Total	Basalt	Mud Clot
									4	9	0.397901		Sorting	1.2224	0.00233335	2.33335		8	449	0.784965	337.7	0.589303	<8 : <8	#DIV/0!			Size	Size	(from sub-	Mass	Volume	Volume
									5	9	0.397901							<8.00	0	0	0	0					(φ)	(mm)	sample C2)	(g)	(%)	(%)
																Rebinned		Total	572	1	573.05	1					-4	16	0	0
									Sieve	Sieve	Total	Total	2Basalt	2Mud Clot	Basalt	Mud Clot											-3.5	13.4	0	0
									Size	Size	Mass	Mass	Mass	Mass	Mass	Mass			<8mm Retained (g)	572			Lab Normalized (16 : 8)	0.69692			-3	8	1.73	15.4162	100	0
									(φ)	(mm)	(g)	(%)	(%)	(%)	(%)	(%)			<8 mm Split Correction	1			Field Normalized (16 : 8)	0.273942			-2.5	5.66	53.53	477.01	100	0
									-8	256	0	0	0	0	0	0											-2	4	46.41	413.563	100	0
									-7	128	0	0	0	0	0	0											-1.5	2.83	31.7	282.481	100	0
									-6	64	0	0	0	0	0	0					Sieve	Wet Mass	Corrected	Total Dry			-1	2	17.83	158.885	100	0
									-5	32	0	0	0	0	0	0			Obtaining Sub-Sample A:		Size	(g)	Mass	Mass			-0.5	1.41	10.71	95.4376	100	0
									-4	16	222.108	9.81968	9.81968	0	9.81968	0			<8 mm Total (g)	1828	(mm)		(g)	(g)			<-0.5	<1.41	17.27	153.894
									-3	8	462.357	20.4414	20.4414	0	20.4414	0			<8 mm Retained (g)	909	>512.00	0		0				Total	179.18	1596.69
									-2.5	5.66	477.01	21.0892	21.0892	0					Split Correction	2.011	256	0		0				% Retained of C2	99.7884
									-2	4	413.563	18.2842	18.2842	0	39.3734	0			Processing Sub-Sample A:		128	0		0				D1 Retained	8.75
									-1.5	2.83	282.481	12.4889	12.4889	0					Dried Sub-Sample A (g)	859.43	64	0		0				D2 Retained	8.46
									-1	2	158.885	7.02449	7.02449	0	19.5133	0			Dry : Wet Ratio (B / A)	0.945468	32	0		0				D1 Split Correction	17.5879
									-0.5	1.41	95.4376	4.21942	4.21942	0					Extra 8 mm Dried Mass (g)	63.77	16	123	234.919	222.108
									0	1	49.0703	2.16946	2.16946	0	6.38888	0			Obtaining Sub-Sample B:		8	449	337.081	446.941			Sieve	Sieve	Bin Mass	Total	Basalt	Mud Clot
									0.5	0.7	29.1959	1.29079	1.25448	0.0363138					Total Dry Mass (<8 mm) (g)	1600.07	<8.00	1828		1600.07			Size	Size	(from sub-	Mass	Volume	Volume
									1	0.5	16.8844	0.746481	0.72548	0.0210007	1.97996	0.0573145			C1 = <8 mm Dry Retained (g)	186.13	Total	2400		2269.12			(phi)	(mm)	sample D1)	(g)	(%)	(%)
									1.5	0.354	12.6633	0.559861	0.54411	0.0157506													0	1	2.79	49.0703	100	0
									2	0.25	8.96984	0.396568	0.373729	0.022839	0.917839	0.0385896											0.5	0.7	1.66	29.1959	95	5
									2.5	0.177	5.80401	0.256603	0.241825	0.0147782													1	0.5	0.96	16.8844	95	5
									3	0.125	5.45226	0.241051	0.211913	0.0291381	0.453738	0.0439162											1.5	0.354	0.72	12.6633	95	5
		Basalt							3.5	0.088	3.51758	0.155517	0.136718	0.0187987													2	0.25	0.51	8.96984	90	10
		Lacustrine Sediment (i.e., "mud")							4	0.062	3.86934	0.171069	0.15039	0.0206786	0.287108	0.0394774											2.5	0.177	0.33	5.80401	90	10
									4.5	0.044	3.51758	0.155517	0.048599	0.106918													3	0.125	0.31	5.45226	80	20
									<4.5	<0.04	11.0804	0.489878	0.0823325	0.407546	0.130931	0.514464											3.5	0.088	0.2	3.51758	80	20
										TOTAL	2261.87	100															4	0.062	0.22	3.86934	80	20
										% Retained of Field Total	99.6802																4.5	0.044	0.2	3.51758	20	80
																											<4.5	<0.04	0.63	11.0804	10	90
									1Statistics have been calculated for the entire sample using GRANISTAT.						-3 φ Field	446.941												Total	8.53	150.025
									Mean and sorting values are calculated using the Folk and Ward method.						-3 φ Lab	15.4162												% Retained of D1	97.4857
															Total -3 φ	462.357
													0.55
									Graph1 reference:	<4.0

## Sheet: 1.2.2
Sample ID	R-12-47	ANALYSIS GRAPHS							Sample ID	R-12-47	ANALYSIS SUMMARY: -8 to 4.5 φ							Sample ID	R-12-47	ANALYSIS DETAILS: -8 to -3 φ							Sample ID	R-12-47	ANALYSIS DETAILS: -4 to 4.5 φ
Unit	1.2.2								Unit	1.2.2								Unit	1.2.2	See Supplemental A for explanation of calculations							Unit	1.2.2	See Supplemental B for explanation of calculations
													Mud (g)	82.1215
									Largest	Mass	% of		% Mud	0.879905				Sieve	Field	Field	Lab	Lab	Lab : Field Correction					Total Dry Mass (<8 mm) (g)	4699.22			C2 = Initial Dry Mass	287.03
									Clasts	(g)	Total Mass							Size	(g)	Normalized	(g)	Normalized	(Using normalized values)					C1 = <8 mm Dry Retained (g)	288.52			C2 Moisture, Loss, and
									1	350	3.75014		1Statistic	(φ)	(mm)	(μm)		(mm)		(Field / Total)		(Lab / Total)	16 : 8	1.92247								Split Correction	16.3719
									2	64	0.685739		Mode	-2	4	4000		32	0	0	0	0	16 : 16	1.44068
									3	61	0.653595		Mean	-3.24364	9.47183	9471.83		16	1064	0.362521	1530.71	0.522279	8 : 8	0.749392			Sieve	Sieve	Bin Mass	Total	Basalt	Mud Clot
									4	61	0.653595		Sorting	1.50753	0.00284324	2.84324		8	1871	0.637479	1400.12	0.477721	<8 : <8	#DIV/0!			Size	Size	(from sub-	Mass	Volume	Volume
									5	61	0.653595							<8.00	0	0	0	0					(φ)	(mm)	sample C2)	(g)	(%)	(%)
																Rebinned		Total	2935	1	2930.83	1					-4	16	0	0
									Sieve	Sieve	Total	Total	2Basalt	2Mud Clot	Basalt	Mud Clot											-3.5	13.4	0	0
									Size	Size	Mass	Mass	Mass	Mass	Mass	Mass			<8mm Retained (g)	2935			Lab Normalized (16 : 8)	1.09327			-3	8	3.29	53.8635	100	0
									(φ)	(mm)	(g)	(%)	(%)	(%)	(%)	(%)			<8 mm Split Correction	1			Field Normalized (16 : 8)	0.56868			-2.5	5.66	82.64	1352.97	100	0
									-8	256	0	0	0	0	0	0											-2	4	88.12	1442.69	100	0
									-7	128	0	0	0	0	0	0											-1.5	2.83	54.69	895.378	100	0
									-6	64	335.536	3.59516	3.59516	0	3.59516	0					Sieve	Wet Mass	Corrected	Total Dry			-1	2	22.02	360.509	100	0
									-5	32	923.203	9.89182	9.89182	0	9.89182	0			Obtaining Sub-Sample A:		Size	(g)	Mass	Mass			-0.5	1.41	9.71	158.971	100	0
									-4	16	1469.54	15.7456	15.7456	0	15.7456	0			<8 mm Total (g)	5511	(mm)		(g)	(g)			<-0.5	<1.41	26.03	426.16
									-3	8	1982.06	21.2372	21.2372	0	21.2372	0			<8 mm Retained (g)	656	>512.00	0		0				Total	286.5	4690.54
									-2.5	5.66	1352.97	14.4967	14.4967	0					Split Correction	8.40091	256	0		0				% Retained of C2	99.8154
									-2	4	1442.69	15.4579	15.4579	0	29.9546	0			Processing Sub-Sample A:		128	0		0				D1 Retained	13.37
									-1.5	2.83	895.378	9.59368	9.59368	0					Dried Sub-Sample A (g)	628.89	64	350		335.536				D2 Retained	12.63
									-1	2	360.509	3.86273	3.86273	0	13.4564	0			Dry : Wet Ratio (B / A)	0.958674	32	963		923.203				D1 Split Correction	31.8743
									-0.5	1.41	158.971	1.70332	1.70332	0					Extra 8 mm Dried Mass (g)	69.52	16	1064	1532.89	1469.54
									0	1	67.2549	0.720614	0.720614	0	2.42394	0			Obtaining Sub-Sample B:		8	1871	1402.11	1928.2			Sieve	Sieve	Bin Mass	Total	Basalt	Mud Clot
									0.5	0.7	40.7992	0.43715	0.424851	0.0122983					Total Dry Mass (<8 mm) (g)	4699.22	<8.00	5511		4699.22			Size	Size	(from sub-	Mass	Volume	Volume
									1	0.5	31.2369	0.334693	0.325277	0.00941591	0.750128	0.0217142			C1 = <8 mm Dry Retained (g)	288.52	Total	9759		9355.7			(phi)	(mm)	sample D1)	(g)	(%)	(%)
									1.5	0.354	33.4681	0.358599	0.348511	0.0100885													0	1	2.11	67.2549	100	0
									2	0.25	32.5118	0.348354	0.338553	0.00980023	0.687064	0.0198887											0.5	0.7	1.28	40.7992	95	5
									2.5	0.177	30.9181	0.331277	0.321958	0.00931983													1	0.5	0.98	31.2369	95	5
									3	0.125	32.8306	0.351769	0.33151	0.0202589	0.653468	0.0295788											1.5	0.354	1.05	33.4681	95	5
		Basalt							3.5	0.088	26.7744	0.286879	0.270358	0.0165219													2	0.25	1.02	32.5118	95	5
		Lacustrine Sediment (i.e., "mud")							4	0.062	27.4119	0.29371	0.258207	0.0355034	0.528564	0.0520252											2.5	0.177	0.97	30.9181	95	5
									4.5	0.044	23.2683	0.249312	0.07791	0.171402													3	0.125	1.03	32.8306	90	10
									<4.5	<0.04	65.6611	0.703538	0.118242	0.585296	0.196152	0.756698											3.5	0.088	0.84	26.7744	90	10
										TOTAL	9333	100															4	0.062	0.86	27.4119	80	20
										% Retained of Field Total	99.7573																4.5	0.044	0.73	23.2683	20	80
																											<4.5	<0.04	2.06	65.6611	10	90
									1Statistics have been calculated for the entire sample using GRANISTAT.						-3 φ Field	1928.2												Total	12.93	412.135
									Mean and sorting values are calculated using the Folk and Ward method.						-3 φ Lab	53.8635												% Retained of D1	96.7091
															Total -3 φ	1982.06
													0.55
									Graph1 reference:	<4.0

## Sheet: 1.3.1.1
Sample ID	R-12-46	ANALYSIS GRAPHS							Sample ID	R-12-46	ANALYSIS SUMMARY: -8 to 4.5 φ							Sample ID	R-12-46	ANALYSIS DETAILS: -8 to -3 φ							Sample ID	R-12-46	ANALYSIS DETAILS: -4 to 4.5 φ
Unit	1.3.1.1								Unit	1.3.1.1								Unit	1.3.1.1	See Supplemental A for explanation of calculations							Unit	1.3.1.1	See Supplemental B for explanation of calculations
													Mud (g)	18.2016
									Largest	Mass	% of		% Mud	1.09556				Sieve	Field	Field	Lab	Lab	Lab : Field Correction					Total Dry Mass (<8 mm) (g)	1222.82			C2 = Initial Dry Mass	326.96
									Clasts	(g)	Total Mass							Size	(g)	Normalized	(g)	Normalized	(Using normalized values)					C1 = <8 mm Dry Retained (g)	328.56			C2 Moisture, Loss, and
									1	8	0.481524		1Statistic	(φ)	(mm)	(μm)		(mm)		(Field / Total)		(Lab / Total)	16 : 8	#DIV/0!								Split Correction	3.73996
									2	7	0.421333		Mode	-2	4	4000		32	0	0	0	#DIV/0!	16 : 16	1.64
									3	7	0.421333		Mean	-2.31617	4.9801	4980.1		16	24	0.0712166	0	#DIV/0!	8 : 8	#DIV/0!			Sieve	Sieve	Bin Mass	Total	Basalt	Mud Clot
									4	7	0.421333		Sorting	1.30819	0.00247631	2.47631		8	313	0.928783	0	#DIV/0!	<8 : <8	#DIV/0!			Size	Size	(from sub-	Mass	Volume	Volume
									5	7	0.421333							<8.00	0	0	0	#DIV/0!					(φ)	(mm)	sample C2)	(g)	(%)	(%)
																Rebinned		Total	337	1	0	#DIV/0!					-4	16	0	0
									Sieve	Sieve	Total	Total	2Basalt	2Mud Clot	Basalt	Mud Clot											-3.5	13.4	0	0
									Size	Size	Mass	Mass	Mass	Mass	Mass	Mass			<8mm Retained (g)	337			Lab Normalized (16 : 8)	#DIV/0!			-3	8	2.91	10.8833	100	0
									(φ)	(mm)	(g)	(%)	(%)	(%)	(%)	(%)			<8 mm Split Correction	1			Field Normalized (16 : 8)	0.0766773			-2.5	5.66	82.73	309.407	100	0
									-8	256	0	0	0	0	0	0											-2	4	78.46	293.437	100	0
									-7	128	0	0	0	0	0	0											-1.5	2.83	52.65	196.909	100	0
									-6	64	0	0	0	0	0	0					Sieve	Wet Mass	Corrected	Total Dry			-1	2	33.22	124.241	100	0
									-5	32	0	0	0	0	0	0			Obtaining Sub-Sample A:		Size	(g)	Mass	Mass			-0.5	1.41	21.48	80.3343	100	0
									-4	16	37.1194	2.23423	2.23423	0	2.23423	0			<8 mm Total (g)	1431	(mm)		(g)	(g)			<-0.5	<1.41	55.18	206.371
									-3	8	418.304	25.1779	25.1779	0	25.1779	0			<8 mm Retained (g)	748	>512.00	0		0				Total	326.63	1221.58
									-2.5	5.66	309.407	18.6233	18.6233	0					Split Correction	1.9131	256	0		0				% Retained of C2	99.8991
									-2	4	293.437	17.6621	17.6621	0	36.2854	0			Processing Sub-Sample A:		128	0		0				D1 Retained	26.62
									-1.5	2.83	196.909	11.852	11.852	0					Dried Sub-Sample A (g)	705.42	64	0		0				D2 Retained	28.54
									-1	2	124.241	7.47814	7.47814	0	19.3302	0			Dry : Wet Ratio (B / A)	0.943075	32	0		0				D1 Split Correction	7.75247
									-0.5	1.41	80.3343	4.83536	4.83536	0					Extra 8 mm Dried Mass (g)	66.24	16	24	39.36	37.1194
									0	1	44.4992	2.67843	2.60307	0.0753521	7.43843	0.0753521			Obtaining Sub-Sample B:		8	313	297.64	407.421			Sieve	Sieve	Bin Mass	Total	Basalt	Mud Clot
									0.5	0.7	29.1493	1.75451	1.70515	0.0493596					Total Dry Mass (<8 mm) (g)	1222.82	<8.00	1431		1222.82			Size	Size	(from sub-	Mass	Volume	Volume
									1	0.5	18.2958	1.10123	1.07025	0.030981	2.7754	0.0803406			C1 = <8 mm Dry Retained (g)	328.56	Total	1768		1667.36			(phi)	(mm)	sample D1)	(g)	(%)	(%)
									1.5	0.354	13.8769	0.835258	0.787154	0.0481039													0	1	5.74	44.4992	95	5
									2	0.25	11.0085	0.662607	0.582512	0.0800954	1.36967	0.128199											0.5	0.7	3.76	29.1493	95	5
									2.5	0.177	8.99287	0.541285	0.438034	0.103251													1	0.5	2.36	18.2958	95	5
									3	0.125	8.06257	0.48529	0.334683	0.150607	0.772717	0.253858											1.5	0.354	1.79	13.8769	90	10
		Basalt							3.5	0.088	8.83782	0.531952	0.291481	0.240472													2	0.25	1.42	11.0085	80	20
		Lacustrine Sediment (i.e., "mud")							4	0.062	9.38049	0.564616	0.247277	0.317339	0.538758	0.55781											2.5	0.177	1.16	8.99287	70	30
									4.5	0.044	12.3264	0.741933	0.741933	0													3	0.125	1.04	8.06257	55	45
									<4.5	<0.04	37.2119	2.2398	2.2398	0	2.98173	0											3.5	0.088	1.14	8.83782	40	60
										TOTAL	1661.39	100															4	0.062	1.21	9.38049	30	70
										% Retained of Field Total	99.6424																4.5	0.044	1.59	12.3264
																											<4.5	<0.04	4.8	37.2119
									1Statistics have been calculated for the entire sample using GRANISTAT.						-3 φ Field	407.421												Total	26.01	201.642
									Mean and sorting values are calculated using the Folk and Ward method.						-3 φ Lab	10.8833												% Retained of D1	97.7085
															Total -3 φ	418.304
													0.55
									Graph1 reference:	<4.0

## Sheet: 1.3.1.2
Sample ID	R-12-45	ANALYSIS GRAPHS							Sample ID	R-12-45	ANALYSIS SUMMARY: -8 to 4.5 φ							Sample ID	R-12-45	ANALYSIS DETAILS: -8 to -3 φ							Sample ID	R-12-45	ANALYSIS DETAILS: -4 to 4.5 φ
Unit	1.3.1.2								Unit	1.3.1.2								Unit	1.3.1.2	See Supplemental A for explanation of calculations							Unit	1.3.1.2	See Supplemental B for explanation of calculations
													Mud (g)	228.71
									Largest	Mass	% of		% Mud	9.97673				Sieve	Field	Field	Lab	Lab	Lab : Field Correction					Total Dry Mass (<8 mm) (g)	1655.21			C2 = Initial Dry Mass	455.22
									Clasts	(g)	Total Mass							Size	(g)	Normalized	(g)	Normalized	(Using normalized values)					C1 = <8 mm Dry Retained (g)	457.48			C2 Moisture, Loss, and
									1	29	1.26503		1Statistic	(φ)	(mm)	(μm)		(mm)		(Field / Total)		(Lab / Total)	16 : 8	2.10888								Split Correction	3.63607
									2	23	1.0033		Mode	-2	4	4000		32	0	0	0	0	16 : 16	1.63996
									3	20	0.872434		Mean	-1.73431	3.32721	3327.21		16	123	0.257862	201	0.422882	8 : 8	0.777642			Sieve	Sieve	Bin Mass	Total	Basalt	Mud Clot
									4	19	0.828813		Sorting	2.32878	0.00502381	5.02381		8	354	0.742138	274.31	0.577118	<8 : <8	#DIV/0!			Size	Size	(from sub-	Mass	Volume	Volume
									5	15	0.654326							<8.00	0	0	0	0					(φ)	(mm)	sample C2)	(g)	(%)	(%)
																Rebinned		Total	477	1	475.31	1					-4	16	0	0
									Sieve	Sieve	Total	Total	2Basalt	2Mud Clot	Basalt	Mud Clot											-3.5	13.4	0	0
									Size	Size	Mass	Mass	Mass	Mass	Mass	Mass			<8mm Retained (g)	477			Lab Normalized (16 : 8)	0.732748			-3	8	6.8	24.7253	100	0
									(φ)	(mm)	(g)	(%)	(%)	(%)	(%)	(%)			<8 mm Split Correction	1			Field Normalized (16 : 8)	0.347458			-2.5	5.66	80.75	293.613	100	0
									-8	256	0	0	0	0	0	0											-2	4	69.1	251.252	100	0
									-7	128	0	0	0	0	0	0											-1.5	2.83	47.05	171.077	100	0
									-6	64	0	0	0	0	0	0					Sieve	Wet Mass	Corrected	Total Dry			-1	2	38.6	140.352	100	0
									-5	32	48.1613	2.10088	2.10088	0	2.10088	0			Obtaining Sub-Sample A:		Size	(g)	Mass	Mass			-0.5	1.41	36.65	133.262	95	5
									-4	16	183.299	7.99581	7.99581	0	7.99581	0			<8 mm Total (g)	2001	(mm)		(g)	(g)			<-0.5	<1.41	175.54	638.276
									-3	8	437.982	19.1055	19.1055	0	19.1055	0			<8 mm Retained (g)	1072	>512.00	0		0				Total	454.49	1652.56
									-2.5	5.66	293.613	12.8079	12.8079	0					Split Correction	1.8666	256	0		0				% Retained of C2	99.8396
									-2	4	251.252	10.9601	10.9601	0	23.7679	0			Processing Sub-Sample A:		128	0		0				D1 Retained	85.76
									-1.5	2.83	171.077	7.46268	7.46268	0					Dried Sub-Sample A (g)	974.13	64	0		0				D2 Retained	89.72
									-1	2	140.352	6.12241	6.12241	0	13.5851	0			Dry : Wet Ratio (B / A)	0.908703	32	53		48.1613				D1 Split Correction	7.44258
									-0.5	1.41	133.262	5.81311	5.64957	0.16354					Extra 8 mm Dried Mass (g)	87.38	16	123	201.715	183.299
									0	1	103.229	4.50301	4.37632	0.126683	10.0259	0.290223			Obtaining Sub-Sample B:		8	354	275.285	413.257			Sieve	Sieve	Bin Mass	Total	Basalt	Mud Clot
									0.5	0.7	87.4503	3.81473	3.59504	0.219697					Total Dry Mass (<8 mm) (g)	1655.21	<8.00	2001		1655.21			Size	Size	(from sub-	Mass	Volume	Volume
									1	0.5	63.1131	2.7531	2.59455	0.158556	6.18958	0.378252			C1 = <8 mm Dry Retained (g)	457.48	Total	2531		2299.93			(phi)	(mm)	sample D1)	(g)	(%)	(%)
									1.5	0.354	55.2239	2.40896	2.19584	0.213125													0	1	13.87	103.229	95	5
									2	0.25	47.6325	2.07781	1.82665	0.251164	4.02249	0.464289											0.5	0.7	11.75	87.4503	90	10
									2.5	0.177	35.5011	1.54862	1.36142	0.187196													1	0.5	8.48	63.1131	90	10
									3	0.125	32.7474	1.4285	0.92161	0.506886	2.28303	0.694081											1.5	0.354	7.42	55.2239	85	15
		Basalt							3.5	0.088	43.3158	1.88951	0.317565	1.57195													2	0.25	6.4	47.6325	80	20
		Lacustrine Sediment (i.e., "mud")							4	0.062	50.163	2.1882	0.191109	1.99709	0.508674	3.56903											2.5	0.177	4.77	35.5011	80	20
									4.5	0.044	54.3308	2.37	0.206987	2.16302													3	0.125	4.4	32.7474	50	50
									<4.5	<0.04	60.7314	2.64921	0.231372	2.41784	0.438359	4.58085											3.5	0.088	5.82	43.3158	10	90
										TOTAL	2292.44	100															4	0.062	6.74	50.163	5	95
										% Retained of Field Total	99.6743																4.5	0.044	7.3	54.3308	5	95
																											<4.5	<0.04	8.16	60.7314	5	95
									1Statistics have been calculated for the entire sample using GRANISTAT.						-3 φ Field	413.257												Total	85.11	633.438
									Mean and sorting values are calculated using the Folk and Ward method.						-3 φ Lab	24.7253												% Retained of D1	99.2421
															Total -3 φ	437.982
													0.55
									Graph1 reference:	<4.0

## Sheet: S3
Sample ID	R-12-43	ANALYSIS GRAPHS							Sample ID	R-12-43	ANALYSIS SUMMARY: -8 to 4.5 φ							Sample ID	R-12-43	ANALYSIS DETAILS: -8 to -3 φ							Sample ID	R-12-43	ANALYSIS DETAILS: -4 to 4.5 φ						Sample ID	R-12-43	COMPOSITE DATA FOR STATISTICS
Unit	S3								Unit	S3								Unit	S3	See Supplemental A for explanation of calculations							Unit	S3	See Supplemental B for explanation of calculations						Unit	S3	See S3 Composite Report for more information
													Mud (g)	116.148
									Largest	Mass	% of		% Mud	60.1461				Sieve	Field	Field	Lab	Lab	Lab : Field Correction					Total Dry Mass (<8 mm) (g)	197.27			C2 = Initial Dry Mass	117.44		SIEVED DATA			LASER DIFFRACTION DATA			Composite 1: Rebinned Laser Diffraction Data							COMPOSITE 1
									Clasts	(g)	Total Mass							Size	(g)	Normalized	(g)	Normalized	(Using normalized values)					C1 = <8 mm Dry Retained (g)	119.69			C2 Moisture, Loss, and			Sieve	Total												Sieve	Total
									1	6	3.10704		1Statistic	(φ)	(mm)	(μm)		(mm)		(Field / Total)		(Lab / Total)	16 : 8	#DIV/0!								Split Correction	1.67975		Size	Mass		BIN (μm)	Vol %		Sieve Size	Sieve Size	Sieve Size	Vol% (estimate)				Size	Mass
									2	4	2.07136		Mode	6	0.0156	15.63		32		#DIV/0!		0	16 : 16	1.64											(μm)	(%)		2000	0		(μm)	(mm)	φ					φ	(%)
									3	4	2.07136		Mean	3.203	0.1086	108.6		16		#DIV/0!		0	8 : 8	#DIV/0!			Sieve	Sieve	Bin Mass	Total	Basalt	Mud Clot			256000	0		1782.5	0		501-1000	0.501 -1	0-1	2.02438				-3	0
									4	1.6	0.828544		Sorting	3.373	0.01036	10.36		8		#DIV/0!		0	<8 : <8	#DIV/0!			Size	Size	(from sub-	Mass	Volume	Volume			128000	0		1588.66	0		251-500	0.251-0.5	1-2	5.77555	PAN (<4)=	27.6474		-2	5.07988
									5	1.6	0.828544							<8.00		#DIV/0!	1272.38	1					(φ)	(mm)	sample C2)	(g)	(%)	(%)			64000	0		1415.89	0		126-250	0.126-0.250	2-3	6.6896	Norm-	% of		-1	11.0557
																Rebinned		Total	0	#DIV/0!	1272.38	1					-4	16	0	0					32000	0		1261.91	0		63-125	0.063-0.125	3-4	11.9456	alized %	total*		0	6.76149
									Sieve	Sieve	Total	Total	2Basalt	2Mud Clot	Basalt	Mud Clot											-3.5	13.4	0	0					16000	0		1124.68	0		32-62	0.032-0.062	4-5	20.6908	0.28126	7.7761		1	5.34077
									Size	Size	Mass	Mass	Mass	Mass	Mass	Mass			<8mm Retained (g)	748			Lab Normalized (16 : 8)	#DIV/0!			-3	8	0	0					8000	0		1002.37	0		16.1-31	0.0161-0.031	5-6	21.8258	0.296689	8.20267		2	10.9842
									(φ)	(mm)	(g)	(%)	(%)	(%)	(%)	(%)			<8 mm Split Correction	1			Field Normalized (16 : 8)	#DIV/0!			-2.5	5.66	1.4	2.35165					5660	1.21778		893.367	0.005634		8.1-16	0.0081-0.016	6-7	14.6691	0.199404	5.513		3	14.6159
									-8	256	0	0	0	0	0	0											-2	4	4.44	7.4581	100	0			4000	3.8621		796.214	0.086034		4.1-8	0.0041-0.008	7-8	7.77678	0.105713	2.9227		4	18.5147
									-7	128	0	0	0	0	0	0											-1.5	2.83	7.05	11.8422	100	0			2830	6.13239		709.627	0.220286		2.1-4	0.0021-0.004	8-9	4.01799	0.0546184	1.51006		5	7.7761
									-6	64	0	0	0	0	0	0					Sieve	Wet Mass	Corrected	Total Dry			-1	2	5.66	9.50739	95	5			2000	4.92331		632.456	0.426369		1.1-2	0.0011-0.002	9-10	2.14637	0.0291766	0.806656		6	8.20267
									-5	32	0	0	0	0	0	0			Obtaining Sub-Sample A:		Size	(g)	Mass	Mass			-0.5	1.41	4.56	7.65967	90	10			1410	3.96648		563.677	0.571547		<1	<0.001	<10	2.43791	0.0331396	0.916224		7	5.513
									-4	16	0	0	0	0	0	0			<8 mm Total (g)	197.27	(mm)		(g)	(g)			<-0.5	<1.41	93.9	157.729					1000	2.795		502.377	0.714505				SUM	73.5648	1	27.6474		8	2.9227
									-3	8	0	0	0	0	0	0			<8 mm Retained (g)	197.27	>512.00	0		0				Total	117.01	196.548					700	2.51016		447.744	0.826499									9	1.51006
									-2.5	5.66	2.35165	1.21778	1.21778	0					Split Correction	1	256	0		0				% Retained of C2	99.6339						500	2.83061		399.052	0.911067									10	0.806656
									-2	4	7.4581	3.8621	3.8621	0	5.07988	0			Processing Sub-Sample A:		128	0		0				D1 Retained	45.88						<500	71.7622		355.656	0.969888									<10	0.916224
									-1.5	2.83	11.8422	6.13239	6.13239	0					Dried Sub-Sample A (g)	197.27	64	0		0				D2 Retained	47.97									316.979	1.00722									SUM	100
									-1	2	9.50739	4.92331	4.7848	0.138507	10.9172	0.138507			Dry : Wet Ratio (B / A)	1	32	0		0				D1 Split Correction	3.43785									282.508	1.02655
									-0.5	1.41	7.65967	3.96648	3.73805	0.228436					Extra 8 mm Dried Mass (g)	0	16	0	0	0														251.785	1.03432
									0	1	5.39743	2.795	2.63403	0.160969	6.37208	0.389405			Obtaining Sub-Sample B:		8	0	0	0			Sieve	Sieve	Bin Mass	Total	Basalt	Mud Clot						224.404	1.03666		Composite 2: Rebinned Laser Diffraction Data							COMPOSITE 2 (1φ bins)
									0.5	0.7	4.84737	2.51016	1.8367	0.673458					Total Dry Mass (<8 mm) (g)	197.27	<8.00	0		197.27			Size	Size	(from sub-	Mass	Volume	Volume						200	1.04165									Sieve	Total
									1	0.5	5.46618	2.83061	1.8262	1.00441	3.6629	1.67787			C1 = <8 mm Dry Retained (g)	119.69	Total	0	0	197.27			(phi)	(mm)	sample D1)	(g)	(%)	(%)						178.25	1.05928		Sieve Size	Sieve Size	Sieve Size	Vol% (estimate)	PAN (<2)=	71.7622		Size	Mass
									1.5	0.354	8.73214	4.52185	1.98037	2.54148													0	1	1.57	5.39743	90	10						158.866	1.09974		(μm)	(mm)	φ		Norm-	% of		φ	(%)
									2	0.25	12.4794	6.46233	2.83022	3.63211	4.81059	6.17359											0.5	0.7	1.41	4.84737	60	40						141.589	1.17249		501-1000	0.501 -1	0-1	2.02438	alized %	total*		-3	0
									2.5	0.177	13.7514	7.12103	2.22532	4.89571													1	0.5	1.59	5.46618	50	50						126.191	1.27979		251-500	0.251-0.5	1-2	5.77555	0.0589488	4.2303		-2	5.07988
									3	0.125	14.4734	7.49488	1.25964	6.23524	3.48497	11.1309											1.5	0.354	2.54	8.73214	30	70						112.468	1.42772		126-250	0.126-0.250	2-3	6.6896	0.0682782	4.89979		-1	11.0557
									3.5	0.088	16.2267	8.40281	1.41224	6.99058													2	0.25	3.63	12.4794	30	70						100.237	1.61188		63-125	0.063-0.125	3-4	11.9456	0.121925	8.74957		0	6.76149
									4	0.062	19.527	10.1119	1.69947	8.41239	3.11171	15.403											2.5	0.177	4	13.7514	20	80						89.3367	1.83277		32-62	0.032-0.062	4-5	20.6908	0.211183	15.155		1	5.34077
									4.5	0.044	19.6645	10.1831	0.889351	9.29372													3	0.125	4.21	14.4734	10	90						79.6214	2.08331		16.1-31	0.0161-0.031	5-6	21.8258	0.222768	15.9863		2	4.2303
									<4.5	<0.04	33.7253	17.4643	1.52527	15.9391	2.41462	25.2328											3.5	0.088	4.72	16.2267	10	90						70.9627	2.35356		8.1-16	0.0081-0.016	6-7	14.6691	0.149722	10.7444		3	4.89979
										TOTAL	193.11	100															4	0.062	5.68	19.527	10	90						63.2456	2.6364		4.1-8	0.0041-0.008	7-8	7.77678	0.0793747	5.6961		4	8.74957
										% Retained of Field Total	97.8911																4.5	0.044	5.72	19.6645	5	95						56.3677	2.91181		2.1-4	0.0021-0.004	8-9	4.01799	0.0410101	2.94297		5	15.155
																											<4.5	<0.04	9.81	33.7253	5	95						50.2377	3.17682		1.1-2	0.0011-0.002	9-10	2.14637	0.0219072	1.57211		6	15.9863
									1Statistics have been calculated for the entire sample using GRANISTAT.						-3 φ Field	0												Total	44.88	154.291								44.7744	3.40895		<1	<0.001	<10	2.43791	0.0248828	1.78564		7	10.7444
									Mean and sorting values are calculated using the Folk and Ward method.						-3 φ Lab	0												% Retained of D1	97.8204									39.9052	3.60447				SUM	97.9756	1	71.7622		8	5.6961
															Total -3 φ	0																						35.5656	3.74949									9	2.94297
																																						31.6979	3.83929									10	1.57211
		Basalt																																				28.2508	3.87019									<10	1.78564
		Lacustrine Sediment (i.e., "mud")																																				25.1785	3.84298									SUM	100
																																						22.4404	3.76022
													0.55																									20	3.63156
									Graph1 reference:	<4.0																												17.825	3.46056		Composite 2: Rebinned Laser Diffraction Data							COMPOSITE 2 (0.5 φ bins)
																																						15.8866	3.26033									Sieve	Sieve
																																						14.1589	3.03651		Sieve Size	Vol% (estimate)	PAN (<2)=	71.7622				Size	Size
																																						12.6191	2.79901		φ		Norm-	% of				φ	(μm)
																																						11.2468	2.55776		1.5	2.70745	0.027634	1.98307				-3	8000
																																						10.0237	2.3164		2	3.06809	0.0313149	2.24722				-2.5	5656.85
																																						8.93367	2.08846		2.5	3.13758	0.0320241	2.29812				-2	4000
																																						7.96214	1.87098		3	3.55202	0.0362542	2.60168				-1.5	2830
																																						7.09627	1.67548		3.5	4.87237	0.0497304	3.56876				-1	2000
																																						6.32456	1.49773		4	7.07327	0.0721942	5.18081				-0.5	1410
																																						5.63677	1.34133		4.5	9.49758	0.0969382	6.9565				0	1000
																																						5.02377	1.20389		5	11.1932	0.114245	8.19849				0.5	700
																																						4.47744	1.08241		5.5	11.4734	0.117104	8.40367				1	500
																																						3.99052	0.975953		6	10.3525	0.105664	7.58265				1.5	354
																																						3.55656	0.878092		6.5	8.39327	0.0856669	6.14765				2	250
																																						3.16979	0.78933		7	6.27584	0.0640551	4.59673				2.5	177
																																						2.82508	0.704182		7.5	4.51454	0.0460782	3.30667				3	125
																																						2.51785	0.623888		8	3.26225	0.0332965	2.38943				3.5	88
																																						2.24404	0.546961		8.5	2.3716	0.0242061	1.73708				4	62
																																						2	0.475537		9	1.64639	0.016804	1.20589				4.5	44
																																						1.7825	0.414114		9.5	1.12007	0.0114321	0.820395				5	31
																																						1.58866	0.36681		10	1.0263	0.010475	0.751711				5.5	22.0971
																																						1.41589	0.339147		<10	2.43791	0.0248828	1.78564				6	15.625
																																						1.26191	0.330842		SUM	97.9756	1	71.7622				6.5	11.0485
																																						1.12468	0.338814									7	7.8125
																																						1.00237	0.356642									7.5	5.52427
																																						0.893367	0.375977									8	3.90625
																																						0.796214	0.388476									8.5	2.76214
																																						0.709627	0.388437									9	1.95312
																																						0.632456	0.37006									9.5	1.38107
																																						0.563677	0.330598									10	0.976562
																																						0.502377	0.282589									<10	<0.98
																																						0.447744	0.186827										SUM
																																						0.399052	0.114945
																																						0.355656	0
																																						0.316979	0
																																						0.282508	0
																																						SUM	97.9756
[truncated: 1 more columns]

[truncated: 56 more sheets: Coarse-grained Lens within S3, 1.3.2.1, 1.3.2.2, S4, 1.4.1, 1.4.2, 1.5.1.1, S5, 1.5.1.2, 1.5.2, 1.6.1, 1.6.2, 1.7.1, 1.7.2, 1.8.1, 1.8.2, 1.9.1, 1.9.2, S6, 2.1.1 …]
